# Supplementary material for: A Simple Nonviral Method to Generate Human Induced Pluripotent Stem Cells Using SMAR DNA Vectors
Source: Genes (Basel). 2024 Apr 30;15(5):575. doi: 10.3390/genes15050575 (PMC11121542; doi:10.3390/genes15050575)
Supplement: Supplementary file 1 [file genes-15-00575-s001.zip]

Archive with 2 entries (2 files):
- Hartley et al raw data.pdf
- Supplementary Materials.pdf
